# Supplementary material for: Aflatoxin B1 exposure disrupts organelle distribution in mouse oocytes
Source: PeerJ. 2022 May 23;10:e13497. doi: 10.7717/peerj.13497 (PMC9135037; doi:10.7717/peerj.13497)
Supplement: Supplemental Information 1 [file peerj-10-13497-s001.zip]

Archive with 34 entries (32 files):
- Figure1/100a╠M.JPG
- Figure1/200a╠M.JPG
- Figure1/Control.JPG
- Figure1/data.xlsx
- Figure2/C.czi
- Figure2/Distribution outlier rate data.xlsx
- Figure2/Fluorescence Intensity/
- Figure2/Fluorescence Intensity/First Group.xlsx
- Figure2/Fluorescence Intensity/Fluorescence Intensity Data.xlsx
- Figure2/Fluorescence Intensity/Second Group.xlsx
- Figure2/Fluorescence Intensity/Third Group.xlsx
- Figure2/T-1.czi
- Figure2/T-2.czi
- Figure2/T-3.czi
- Figure3/C.czi
- Figure3/Distribution outlier rate data.xlsx
- Figure3/T-1.czi
- Figure3/T-2.czi
- Figure3/T-3.czi
- Figure4/c-17.czi
- Figure4/Distribution outlier rate data.xlsx
- Figure4/Fluorescence Intensity/
- Figure4/Fluorescence Intensity/First Group.xlsx
- Figure4/Fluorescence Intensity/Fluorescence Intensity Data.xlsx
- Figure4/Fluorescence Intensity/Second Group.xlsx
- Figure4/Fluorescence Intensity/Third Group.xlsx
- Figure4/T-1.czi
- Figure4/T-2.czi
- Figure4/T-3.czi
- Figure5/C-1.czi
- Figure5/Distribution outlier rate data.xlsx
- Figure5/T-1.czi
- Figure5/T-2.czi
- Figure5/T-3.czi
