# Supplementary material for: Aflatoxin B1 exposure disrupts organelle distribution in mouse oocytes
Source: PeerJ. 2022 May 23;10:e13497. doi: 10.7717/peerj.13497 (PMC9135037; doi:10.7717/peerj.13497)
Supplement: Supplemental Information 1 [file peerj-10-13497-s001.zip › Figure1/data.xlsx]

## Sheet: Sheet1
First
	GV	MI	MII	PB%
C	11	4	25	86.21
100	10	10	20	66.67
200	10	13	10	43.48
Second
	GV	MI	MII	PB%
C	3	9	27	75
100	3	8	25	75.76
200	4	18	13	41.94
Third
	GV	MI	MII	PB%
C	2	6	23	79.31
100	8	5	24	82.76
200	10	12	17	58.62
