# Supplementary material for: Aflatoxin B1 exposure disrupts organelle distribution in mouse oocytes
Source: PeerJ. 2022 May 23;10:e13497. doi: 10.7717/peerj.13497 (PMC9135037; doi:10.7717/peerj.13497)
Supplement: Supplemental Information 1 [file peerj-10-13497-s001.zip › Figure2/Distribution outlier rate data.xlsx]

## Sheet: Sheet1
	First Group			Second Group			Third Group
C	sum	10		sum	14		sum	20
	number of exceptions	5		number of exceptions	3		number of exceptions	6
	abnormal rate	0.5		abnormal rate	0.214286		abnormal rate	0.3
T	sum	16		sum	14		sum	20
	number of exceptions	15		number of exceptions	12		number of exceptions	17
	abnormal rate	0.9375		abnormal rate	0.857143		abnormal rate	0.85
