# Supplementary material for: Aflatoxin B1 exposure disrupts organelle distribution in mouse oocytes
Source: PeerJ. 2022 May 23;10:e13497. doi: 10.7717/peerj.13497 (PMC9135037; doi:10.7717/peerj.13497)
Supplement: Supplemental Information 1 [file peerj-10-13497-s001.zip › Figure2/Fluorescence Intensity/First Group.xlsx]

## Sheet: Sheet1
	Area	Mean	Min	Max	IntDen	RawIntDen			Area	Mean	Min	Max	IntDen	RawIntDen
1	215.966	57580.8	11146	65535	1.24355e+07	287501170		2	743.9	20652	122	65535	1.5363e+07	266782302
2	575.577	44971.8	1336	65535	2.58847e+07	598439431		3	587.342	27358	636	65535	1.60685e+07	371494196
3	673.72	57532.5	1118	65535	3.87608e+07	896125705		4	554.167	20857.3	0	65535	1.15584e+07	267223511
5	278.77	50961.7	2335	65535	1.42066e+07	328448344		5	564.72		0	65535	1.89678e+07	438524646	33588
6	968.105	49070.3	1006	65535	4.75052e+07	1098291653		6	814.727	29691.6	762	65535	2.41905e+07	559271056
7	683.495	46936.1	1549	65535	3.20806e+07	741684580		9	502.911	29737.9	0	65535	1.49555e+07	345762455
8	211.424	65521.9	52330	65535	1.38529e+07	320270979		10	566.926		0	39392	3.60365e+06	83314303	6356.47
9	963.606	56338.1	293	65535	5.42877e+07	1255099273		11	657.716		0	65535	2.44472e+07	565205631	37169.9
10	553.647	55456.5	527	65535	3.07033e+07	709842590		13	730.123		0	47609	7.29868e+06	168741159	9996.51
11	796.415		0	65535	1.33942e+07	397749266	16818.2	14	774.328	24143.3	377	65535	1.86948e+07	432213113
12	722.207	53658.9	1696	65535	3.87528e+07	895942379			C
13	515.022		0	65535	1.37929e+07	318884518	26781.3
14	784.363		0	65535	1.0488e+07	242477037	13371.4
15	854.04		0	65535	1.23165e+07	248049566	14421.5			25406.7
16	869.919	56650.1	3864	65535	4.9281e+07	1139346722
18	429.12	51517.1	404	65535	2.2107e+07	511101318
	T
		53849.6						1
							2.11951
