# Supplementary material for: Aflatoxin B1 exposure disrupts organelle distribution in mouse oocytes
Source: PeerJ. 2022 May 23;10:e13497. doi: 10.7717/peerj.13497 (PMC9135037; doi:10.7717/peerj.13497)
Supplement: Supplemental Information 1 [file peerj-10-13497-s001.zip › Figure2/Fluorescence Intensity/Second Group.xlsx]

## Sheet: Sheet1
	Area	Mean	Min	Max	IntDen	RawIntDen			Area	Mean	Min	Max	IntDen	RawIntDen
1	483.966	41528.1	830	65535	2.00982e+07	464658375		1	479.078	17872.6	0	65535	8.56237e+06	197956951
2	550.36	37488.7	1371	65535	2.06323e+07	477006191		2	321.029	12808	0	65535	4.11174e+06	95061064
3	211.121	55935.4	3917	65535	1.18092e+07	273020645		3	489.632		198	65535	1.11547e+07	257890721	22781.9
4	861.614		0	65535	1.22391e+07	282960987	14204.9	4	577.394	8531.61	0	51865	4.9261e+06	113888462
5	542.142		0	51106	3.025e+06	69936251	5579.72	5	356.843	6602.12	0	41296	2.35592e+06	54467502
6	258.7		14301	65535	1.48655e+07	343680764	57462.1	6	705.511	12691.6	0	63591	8.95408e+06	207012986
7	303.641	41814.5	0	65535	1.26966e+07	293538010		7	437.122	5470.07	0	44517	2.39109e+06	55280583
8	718.012	46084.1	18	65535	3.30889e+07	764996485		8	699.456	3322.85	0	22502	2.32419e+06	53733879
9	498.932	46378.2	0	65535	2.31395e+07	534972417		9	477.694	4265.85	0	29035	2.03777e+06	47112090
12	238.208	50315.6	8985	65535	1.19856e+07	315277309		11	596.469		0	13248	772687	17864060	1295.44
13	308.119		973	65535	9.81993e+06	258310785	31870.5	12	546.424		0	10879	383128	8857684	701.154
14	674.365	42268.3	2114	65535	2.85043e+07	749797995		13	614.635		0	16765	1.71716e+06	39699810	2793.79
15	483.069	44581	799	65535	2.15357e+07	566491313		15	559.357	5463.73	0	38505	3.05618e+06	70656947
16	377.648	55760.8	4969	65535	2.1058e+07	486847751		16	346.289	5164.78	0	32193	1.78851e+06	41349229
	T								C
		46215.5								8219.33
					1	5.62278
