# Supplementary material for: Aflatoxin B1 exposure disrupts organelle distribution in mouse oocytes
Source: PeerJ. 2022 May 23;10:e13497. doi: 10.7717/peerj.13497 (PMC9135037; doi:10.7717/peerj.13497)
Supplement: Supplemental Information 1 [file peerj-10-13497-s001.zip › Figure2/Fluorescence Intensity/Third Group.xlsx]

## Sheet: Sheet1
	Area	Mean	Min	Max	IntDen	RawIntDen			Area	Mean	Min	Max	IntDen	RawIntDen
1	326.479	28174.4	2535	65535	9.19836e+06	212660686		1	583.968	6548.27	43	30601	3.82399e+06	88408261
2	517.314		1916	65535	1.95091e+07	451037921	37712.2	2	433.575	3723.78	0	16480	1.61454e+06	37327182
3	621.426		1087	65535	3.1362e+07	725070776	50467.8	3	533.318	4978.81	16	23706	2.65529e+06	61388703
4	794.787	24021.8	1686	65535	1.90922e+07	441401102		4	638.511	4711.67	61	19604	3.00845e+06	69553632
5	434.397	33235.8	2144	65535	1.44375e+07	333787295		5	633.797	2430.45	0	16051	1.54041e+06	35613319
6	827.789		0	31751	4.99962e+06	115588243	6039.72	6	706.852		3484	65535	2.64325e+07	611104742	37394.7
7	702.613	29189.1	2499	65535	2.05087e+07	474148246		7	652.136	4114.74	1	20327	2.68337e+06	62037998
8	780.297		10020	65535	3.95807e+07	915081268	50725.1	8	497.028	3272.26	0	13957	1.62641e+06	37601553
9	329.68		410	65535	1.50801e+07	348644008	45741.8	9	621.729	3977.86	18	13939	2.47315e+06	57177728
10	672.725	29555.6	1609	65535	1.98828e+07	459678397		10	591.667	3375.38	0	11584	1.99711e+06	46171881
11	441.101	26783.4	2662	65535	1.18142e+07	273136853		11	426.136	3051.96	0	13030	1.30055e+06	30067942
12	615.457	23713.9	2342	65535	1.45949e+07	337425060		12	625.795		1084	65535	1.07093e+07	247592380	17113.1
13	538.552		7459	65535	2.56933e+07	594013645	47708.1	13	653.001		1920	65535	1.34864e+07	311798403	20653
14	683.755	39588.5	885	65535	2.70688e+07	625815118		14	496.985	5215.37	100	22639	2.59196e+06	59924568
15	713.383	28552.9	228	65535	2.03692e+07	470923416		15	635.7	2875.76	11	11350	1.82812e+06	42264994
16	488.94		3597	65535	2.56249e+07	592431756	52409	16	653.564	4433.16	24	21136	2.89736e+06	66985129
17	501.916		1480	65535	2.38657e+07	551760602	47549.2	17	658.581		1326	65535	1.52205e+07	351887784	23111
18	621.21	32407	112	65535	2.01315e+07	465429039		18	520.818		82	41925	5.95175e+06	137600960	11427.7
19	501.57	37821.2	2931	65535	1.897e+07	438574938		19	489.156	3755.31	0	18490	1.83693e+06	42468795
20	540.412	11258.3	223	59196	6.08411e+06	140661104		20	418.09	2039.13	0	10665	852543	19710280
	T								C
		28691.8								3900.26
					1	7.35639
