# Supplementary material for: Aflatoxin B1 exposure disrupts organelle distribution in mouse oocytes
Source: PeerJ. 2022 May 23;10:e13497. doi: 10.7717/peerj.13497 (PMC9135037; doi:10.7717/peerj.13497)
Supplement: Supplemental Information 1 [file peerj-10-13497-s001.zip › Figure3/Distribution outlier rate data.xlsx]

## Sheet: Sheet1
	First Group			Second Group			Third Group
C	sum	12		sum	17		sum	16
	number of exceptions	2		number of exceptions	6		number of exceptions	5
	abnormal rate	0.166667		abnormal rate	0.352941		abnormal rate	0.3125
T	sum	13		sum	14		sum	17
	number of exceptions	12		number of exceptions	12		number of exceptions	13
	abnormal rate	0.923077		abnormal rate	0.857143		abnormal rate	0.764706
