# Supplementary material for: Aflatoxin B1 exposure disrupts organelle distribution in mouse oocytes
Source: PeerJ. 2022 May 23;10:e13497. doi: 10.7717/peerj.13497 (PMC9135037; doi:10.7717/peerj.13497)
Supplement: Supplemental Information 1 [file peerj-10-13497-s001.zip › Figure4/Distribution outlier rate data.xlsx]

## Sheet: Sheet1
	First Group			Second Group			Third Group
C	sum	14		sum	18		sum	19
	number of exceptions	1		number of exceptions	4		number of exceptions	3
	abnormal rate	0.0714286		abnormal rate	0.222222		abnormal rate	0.157895
T	sum	17		sum	20		sum	20
	number of exceptions	16		number of exceptions	15		number of exceptions	15
	abnormal rate	0.941176		abnormal rate	0.75		abnormal rate	0.75
