# Supplementary material for: Aflatoxin B1 exposure disrupts organelle distribution in mouse oocytes
Source: PeerJ. 2022 May 23;10:e13497. doi: 10.7717/peerj.13497 (PMC9135037; doi:10.7717/peerj.13497)
Supplement: Supplemental Information 1 [file peerj-10-13497-s001.zip › Figure4/Fluorescence Intensity/First Group.xlsx]

## Sheet: Sheet1
C	Area	Mean	Min	Max	IntDen	RawIntDen				T	Area	Mean	Min	Max	IntDen	RawIntDen
1	3869.6		0	24109	2.13888e+06	49449691	552.7			1	3159.6	12393.7	0	65535	3.91592e+07	905337712
2	3958.4	1628.3	0	65535	6.44531e+06	149011783				2	4587.9	8961.9	0	65535	4.11164e+07	950587193
3	3934.2	1860	0	65535	7.31774e+06	169181887				3	3466.7	14384.9	0	65535	49867456	1152905894
4	4008.2	1047.6	0	65535	4.19908e+06	97080128				4	3622.3	13080.5	0	65535	4.7382e+07	1095443224
5	3686.5	1177.3	0	64885	4.34008e+06	100340179				5	4721.9	9486.3	0	65535	4.47935e+07	1035598829
7	3997.5	942.9	0	65535	3.76921e+06	87141870				6	4401.7	11365	0	65535	50025148	1156551640
8	4122.3		0	65535	2.38822e+06	55214166	579.3			7	4427.8	13739.1	0	65535	6.08345e+07	1406458527
11	3740.9	6781.3	0	65535	2.53682e+07	586498281				9	3652.1	6298.3	0	65535	2.30023e+07	531799562
15	4086.1	1252.3	0	65535	5.11717e+06	118306022				10	3741.6	8993	0	65535	3.3648e+07	777922349
16	4091	767.5	0	65535	3.14001e+06	72595054				11	3622.8		0	65535	2.52938e+07	584777197	6981.9
17	4330.6	1943	0	65535	8.41421e+06	194531445				12	3756.6	13224.5	0	65535	4.96789e+07	1148546949
18	3847.3	974.5	0	65535	3.74913e+06	86677559				13	3641.8	10537.3	0	65535	3.83745e+07	887195164
19	4208.4	2551.1	0	65535	1.07362e+07	248213500				14	4137.5	5317.8	0	65535	2.20023e+07	508681201
20	4063.7	931.9	0	65535	3.78702e+06	87553617				16	3632.6	12947.3	0	65535	4.70325e+07	1087363335
		1821.47								17	4147.9	11725.8	0	65535	4.86381e+07	1124484065
										18	3754.7	10021.5	0	65535	3.76275e+07	869926021
										19	4265.9		0	65535	3.12707e+07	722959840	7330.3
												10831.8
							1	5.94672
