# Supplementary material for: Aflatoxin B1 exposure disrupts organelle distribution in mouse oocytes
Source: PeerJ. 2022 May 23;10:e13497. doi: 10.7717/peerj.13497 (PMC9135037; doi:10.7717/peerj.13497)
Supplement: Supplemental Information 1 [file peerj-10-13497-s001.zip › Figure4/Fluorescence Intensity/Fluorescence Intensity Data.xlsx]

## Sheet: Sheet1
	First Group	Second Group	Third Group
C	1	1	1
T	5.94672	1.46833	5.23297
