# Supplementary material for: Aflatoxin B1 exposure disrupts organelle distribution in mouse oocytes
Source: PeerJ. 2022 May 23;10:e13497. doi: 10.7717/peerj.13497 (PMC9135037; doi:10.7717/peerj.13497)
Supplement: Supplemental Information 1 [file peerj-10-13497-s001.zip › Figure4/Fluorescence Intensity/Second Group.xlsx]

## Sheet: Sheet1
C	Area	Mean	Min	Max	IntDen	RawIntDen				T	Area	Mean	Min	Max	IntDen	RawIntDen
1	4231	4269.2	0	30499	18062802	417601229				1	4044.6		0	45595	1.82461e+07	421839532	4511.3
2	4163.6	4324	0	65521	1.80033e+07	416226244				2	4208.9	16244.6	0	65535	6.83717e+07	1580713510
3	3902.9	8098	0	65535	3.16059e+07	730710180				3	4613.6	11803.7	0	65535	5.44575e+07	1259024629
4	3576	8722.7	0	65535	3.11927e+07	721156466				4	4094.9	11093.5	0	65535	4.54269e+07	1050243249	5300.4
5	4317.5	6064.8	0	61123	2.61847e+07	605375106				5	4272.6		0	65535	22646551	523574776
6	3305.3	5375.4	0	65535	1.77671e+07	410765795				6	3743.3	8393.8	0	65535	31421085	726436778
7	4890.4	9506.3	0	65535	4.64897e+07	1074814862				7	3959.9	7079.7	0	65535	2.80346e+07	648143883
8	3565.1	7013.4	0	65535	2.50034e+07	578063339				8	3904.6	7358.1	0	64810	2.87307e+07	664237128
9	4019.8	5910.8	0	64141	2.37606e+07	549330590				9	4377.8		0	65535	22936224	530271845	5239.2
10	3604.7	6855.7	0	55616	2.47127e+07	571343454				10	4154.9		0	65535	2.82097e+07	652191157	6789.5
11	3914	5330.4	0	65535	2.08634e+07	482349032				11	4650.4	7669.7	0	65535	3.56672e+07	824605200
13	3572.9	6661.7	0	58529	2.38018e+07	550283573				12	4315.2	7449.3	0	65535	3.21456e+07	743188119
15	3764.4	9045.8	0	65535	3.40516e+07	787251756				13	3456.5		0	65535	2.34578e+07	542330287	6786.6
16	3868.3		0	65535	4.77892e+07	1104857130	12354.2			14	4019.1		0	31683	1.68351e+07	389216393	4188.8
17	3823.5		0	65535	37890330	876001871	9910			15	4600.6	6816	0	61018	3.1358e+07	724978960
18	3926.6		0	65535	3.87731e+07	896410847	9874.5			16	3973.1		0	44084	2.08113e+07	481145593	5238.1
19	4278.4		0	65535	5.48634e+07	1268408555	12823.5			17	4563.3		0	61981	3.06157e+07	707817326	6709.2
20	3544.9	4400.5	0	65279	1.55994e+07	360648924				18	4489.6	12545.2	0	65535	5.63238e+07	1302171625
		6541.34								19	3827.3	10051.3	0	65535	3.84691e+07	889383565
										20	4489.3	8753.2	0	52467	3.92956e+07	908489735
												9604.84
							1	1.46833
