# Supplementary material for: Aflatoxin B1 exposure disrupts organelle distribution in mouse oocytes
Source: PeerJ. 2022 May 23;10:e13497. doi: 10.7717/peerj.13497 (PMC9135037; doi:10.7717/peerj.13497)
Supplement: Supplemental Information 1 [file peerj-10-13497-s001.zip › Figure4/Fluorescence Intensity/Third Group.xlsx]

## Sheet: Sheet1
C	Area	Mean	Min	Max	IntDen	RawIntDen				T	Area	Mean	Min	Max	IntDen	RawIntDen
1	3587.5	4699.2	0	65535	1.68586e+07	389760442				1	4027.3		0	65535	1.01291e+07	234177874		2515.1
2	3587.6	5575.1	0	65535	2.00015e+07	462421727				2	3403.5	17249.8	0	65535	5.87091e+07	1357319780
3	3424.6	2708.2	0	65535	9.27448e+06	214420366				3	4102.9	16999	0	65535	6.97448e+07	1612458699
4	3533.8	1499.1	0	32559	5.29735e+06	122471558				4	3869.6	18032.4	0	65535	6.97777e+07	1613218130
5	3047.8	2543.5	0	65535	7752284	179228190				5	3201.5	22394.4	0	65535	7.16957e+07	1657562856
6	3467.2	2462.3	0	65535	8.53729e+06	197376967				6	3820.7	19373.9	0	65535	7.40215e+07	1711333734
7	3522.2	4651.5	0	65535	1.63836e+07	378778221				7	3369.3	16057.6	0	65535	5.41028e+07	1250823447
8	3663.2	3604.3	0	65535	1.32035e+07	305257134				8	3415.4	23819.5	0	65535	8.13521e+07	1880812714
9	3432.2	2915.9	0	65535	10008053	231380226				9	3867.6	18282	0	65535	7.07071e+07	1634705093
10	3812.2	6408.8	0	65535	2.44316e+07	564842934				10	3785.7	16805.6	0	65535	6.36216e+07	1470894037
11	3576.3	3273.7	0	65535	1.17076e+07	270673536				11	3691.3	24999	0	65535	92278227	2133417671
12	3637.2	5532.2	0	65535	2.01219e+07	465205389				12	3880.2	17816.6	0	65535	6.91322e+07	1598294875
13	3960.9	2237.8	0	65535	8.86374e+06	204924326				13	3869.3	18495.9	0	65535	7.15661e+07	1654566591
14	3677.4	2293.2	0	64358	8.43317e+06	194969956				14	3644.3	19628	0	65535	7.15304e+07	1653740361
15	3799.2		0	65535	3.52164e+06	81418207	926.9			15	4280.9	24340.3	0	65535	104199597	2409032648
16	4043.4	1036.8	0	65535	4.19216e+06	96920237				16	4076.5	11833.6	0	65535	48239635	1115271643
17	4186.3	3165	0	65535	1.32496e+07	306323594				17	3699.7	9264.5	0	65535	34276302	792447696
18	3319.9	4162.9	0	65535	1.38202e+07	319513837				18	5366.5	10913	0	65535	5.8565e+07	1179474326
19	4173.6	2844.1	0	65535	1.18699e+07	274424982				19	3483.2	15250.4	0	65535	5.31206e+07	1228115895
		3422.98								20	3182.1	18778.7	0	65535	5.97554e+07	1381508518
												17912.3
							1	5.23297
