# Supplementary material for: Aflatoxin B1 exposure disrupts organelle distribution in mouse oocytes
Source: PeerJ. 2022 May 23;10:e13497. doi: 10.7717/peerj.13497 (PMC9135037; doi:10.7717/peerj.13497)
Supplement: Supplemental Information 1 [file peerj-10-13497-s001.zip › Figure5/Distribution outlier rate data.xlsx]

## Sheet: Sheet1
	First Group			Second Group			Third Group
C	sum	15		sum	17		sum	12
	number of exceptions	3		number of exceptions	3		number of exceptions	4
	abnormal rate	0.2		abnormal rate	0.176471		abnormal rate	0.333333
T	sum	16		sum	21		sum	17
	number of exceptions	11		number of exceptions	12		number of exceptions	10
	abnormal rate	0.6875		abnormal rate	0.571429		abnormal rate	0.588235
